# Supplementary material for: USP10 Contributes to Colon Carcinogenesis via mTOR/S6K Mediated HIF-1α but Not HIF-2α Protein Synthesis
Source: Cells. 2023 Jun 8;12(12):1585. doi: 10.3390/cells12121585 (PMC10297363; doi:10.3390/cells12121585)
Supplement: Supplementary file 1 [file cells-12-01585-s001.zip]

Archive with 1 entries (1 files):
- cells-2398258-supplementary.pdf
